# Supplementary material for: Pitx2c orchestrates embryonic axis extension via mesendodermal cell migration
Source: eLife. 2018 Jun 28;7:e34880. doi: 10.7554/eLife.34880 (PMC6023614; doi:10.7554/eLife.34880)
Supplement: Figure 2—figure supplement 1—source data 1. [file elife-34880-fig2-figsupp1-data1.xlsx]

## Sheet: Sheet1
Figure 2 - Figure Supplement 1 - Source Data 1
refers to Figure 2 - Figure Supplement 1c, f
Quantification of the number of pH3+ cells
	WT	MZpitx2c			Statistics (GRAPHPAD)
no. embryos:	12	20
no. experiments:	2	2			Column B	MZpitx2c
	318	165			vs.	vs,
	311	104			Column A	WT
	214	302
	175	174			Unpaired t test
	242	285			P value	0,0352
	253	287			P value summary	*
	180	96			Significantly different? (P < 0.05)	Yes
	252	207			One- or two-tailed P value?	Two-tailed
	291	149			t, df	t=2,199 df=32
	237	228
	164	158			How big is the difference?
	180	230			Mean ± SEM of column A	235,2 ± 13,74, n=14
	275	197			Mean ± SEM of column B	193,6 ± 12,57, n=20
	201	183			Difference between means	-41,61 ± 18,92
		185			95% confidence interval	-80,16 to -3,069
		210			R squared	0,1313
		142
		213
		214
		143
Quantification of the number of cleaved Caspase-3+ cells
	WT	MZpitx2c			Statistics (GRAPHPAD)
no. embryos:	12	20
no. experiments:	2	2			Column B	MZpitx2c
	55	34			vs.	vs,
	123	109			Column A	WT
	51	40
	32	116			Unpaired t test
	104	46			P value	0,3630
	19	140			P value summary	ns
	54	113			Significantly different? (P < 0.05)	No
	76	17			One- or two-tailed P value?	Two-tailed
	78	73			t, df	t=0,9237 df=30
	73	110
	64	163			How big is the difference?
	88	123			Mean ± SEM of column A	68,08 ± 8,383, n=12
		92			Mean ± SEM of column B	81,25 ± 9,792, n=20
		51			Difference between means	13,17 ± 14,25
		81			95% confidence interval	-15,94 to 42,28
		38			R squared	0,02766
		51
		82
		102
		114
