# Supplementary material for: Pitx2c orchestrates embryonic axis extension via mesendodermal cell migration
Source: eLife. 2018 Jun 28;7:e34880. doi: 10.7554/eLife.34880 (PMC6023614; doi:10.7554/eLife.34880)
Supplement: Figure 3—source data 1. [file elife-34880-fig3-data1.xlsx]

## Sheet: Sheet1
Figure 3 - Source Data 1
refers to Figure 3c
Quantification of the distance between hgg1 and noto expression domains.
	WT	MZpitx2c		STATISTICS (GRAPHPAD)
no. of embryos:	10	11
no. experiments	2	2		Column A	WT
	204.4	149.64		vs.	vs,
	190.77	154.03		Column B	MZpitx2c
	171.2	198.11
	179.15	158.21		Unpaired t test
	195.76	171.86		P value	0,0082
	170.04	178.5		P value summary	**
	207.65	204.08		Significantly different? (P < 0.05)	Yes
	233.56	157.52		One- or two-tailed P value?	Two-tailed
	202.53	162.89		t, df	t=2,952 df=19
	201.08	153.16
		190.75		How big is the difference?
average:	195.614	170.795		Mean ± SEM of column A	195,6 ± 6,041, n=10
				Mean ± SEM of column B	170,8 ± 5,838, n=11
				Difference between means	24,82 ± 8,407
				95% confidence interval	7,223 to 42,41
				R squared	0,3145
