# Supplementary material for: Pitx2c orchestrates embryonic axis extension via mesendodermal cell migration
Source: eLife. 2018 Jun 28;7:e34880. doi: 10.7554/eLife.34880 (PMC6023614; doi:10.7554/eLife.34880)
Supplement: Figure 3—source data 2. [file elife-34880-fig3-data2.xlsx]

## Sheet: Sheet1
Figure 3 - Source Data 2
refers to Figure 3f
Quantification of the aspect ratio of mosaically labelled cells in the notochord.
WT			MZpitx2c				STATISTICS (GRAPHPAD)
no. of cells:		64	no. of cells:		68
no. of embryos:		4	no. of embryos:		6		Column B	MZpitx2c
no. experiments:		2	no. experiments:		2		vs.	vs.
ML	AP	ML/AP	ML	AP	ML/AP		Column A	AB
22.293	4.359	5.11425	19.652	5.903	3.32915
29.108	4.959	5.86973	14.815	5.299	2.79581		Unpaired t test
27.546	7.444	3.70043	19.912	8.668	2.29719		P value	< 0.0001
25.161	3.802	6.61783	15.157	8.706	1.74098		P value summary	****
17.003	5.904	2.87991	19.282	7.956	2.42358		Significantly different? (P < 0.05)	Yes
23.441	4.506	5.20217	17.108	8.11	2.10949		One- or two-tailed P value?	Two-tailed
22.977	4.517	5.08678	21.554	6.532	3.29976		t. df	t=13.01 df=130
28.784	5.075	5.67172	19.573	6.745	2.90185
24.485	6.331	3.86748	14.494	9.086	1.5952		How big is the difference?
18.556	4.52	4.10531	12.539	6.839	1.83346		Mean ± SEM of column A	4.891 ± 0.1723. n=64
27.072	4.509	6.00399	9.799	6.569	1.4917		Mean ± SEM of column B	2.364 ± 0.09597. n=68
19.285	4.34	4.44355	10.711	9.007	1.18919		Difference between means	-2.528 ± 0.1942
15.824	3.853	4.10693	5.983	8.264	0.723984		95% confidence interval	-2.912 to -2.143
24.151	6.887	3.50675	14.599	5.66	2.57933		R squared	0.5657
15.446	7.112	2.17182	21.181	7.458	2.84004
22.035	5.059	4.3556	18.149	7.219	2.51406
27.793	6.934	4.00822	12.621	7.029	1.79556
28.026	6.756	4.14831	19.538	6.848	2.8531
20.045	4.919	4.07502	17.854	6.438	2.77322
24.412	5.05	4.83406	18.916	8.46	2.23593
22.165	5.027	4.40919	10.437	7.554	1.38165
18.175	6.688	2.71755	20.628	5.864	3.51774
48.333	6.717	7.19562	14.759	6.66	2.21607
46.824	6.564	7.13346	15.218	9.278	1.64022
49.732	9.021	5.51291	25.255	9.733	2.59478
46.291	8.076	5.73192	16.608	9.209	1.80345
43.722	9.612	4.54869	21.788	6.979	3.12194
40.713	8.223	4.95111	13.66	9.97	1.37011
42.876	10.321	4.15425	10.624	10.832	0.980798
48.61	7.681	6.3286	10.732	10.905	0.984136
42.781	10.584	4.04204	14.078	9.849	1.42938
34.135	8.894	3.83798	19.883	6.045	3.28916
47.822	8.069	5.92663	17.848	4.877	3.65963
45.677	12.73	3.58814	12.358	11.109	1.11243
49.168	8.676	5.66713	18.796	6.916	2.71776
51.892	8.223	6.31059	15.218	7.016	2.16904
53.151	4.55	11.6815	14.275	7.646	1.86699
46.754	10.268	4.55337	14.706	7.14	2.05966
48.789	10.321	4.72716	19.77	5.434	3.6382
32.203	9.366	3.43829	15.092	6.032	2.50199
40.835	7.964	5.12745	14.523	7.138	2.0346
40.421	9.14	4.42243	8.625	6.295	1.37014
38.932	10.561	3.68639	15.186	7.219	2.10362
42.967	10.384	4.13781	15.264	6.322	2.41443
49.261	10.056	4.89867	18.808	5.37	3.50242
45.033	7.355	6.12277	12.661	5.885	2.1514
41.498	17.022	2.4379	12.479	8.028	1.55443
48.147	12.758	3.77387	24.282	8.161	2.97537
56.342	8.223	6.85176	17.221	6.532	2.63641
46.909	6.188	7.58064	17.798	5.759	3.09047
51.546	6.237	8.26455	14.489	6.569	2.20566
47.262	8.223	5.74754	14.426	7.203	2.00278
58.695	7.904	7.42599	17.113	6.597	2.59406
47.487	10.321	4.60101	14.027	5.525	2.53882
39.712	7.056	5.62812	17.998	7.573	2.3766
53.705	10.68	5.02856	16.472	7.202	2.28714
40.024	8.676	4.61319	17.337	7.475	2.31933
41.928	10.222	4.10174	16.503	6.374	2.58911
49.325	8.076	6.1076	17	5.303	3.20573
37.862	9.315	4.06463	18.161	4.79	3.79144
52.513	8.024	6.54449	15.911	6.604	2.4093
43.904	8.565	5.12598	17.261	7.462	2.31319
59.744	8.223	7.26547	16.261	7.252	2.24228
34.214	10.539	3.24642	18.656	3.491	5.34403
			20.196	7.116	2.83811
			16.022	6.712	2.38707
			13.734	8.146	1.68598
			22.795	9.566	2.38292
