# Supplementary material for: Pitx2c orchestrates embryonic axis extension via mesendodermal cell migration
Source: eLife. 2018 Jun 28;7:e34880. doi: 10.7554/eLife.34880 (PMC6023614; doi:10.7554/eLife.34880)
Supplement: Figure 3—source data 3. [file elife-34880-fig3-data3.xlsx]

## Sheet: Sheet1
Figure 3 - Source Data 3
refers to Figure 3i, j
Quantification of anterior extension and dorsal convergence in WT and MZpitx2c mutants
Anterior Extension								Statistics (GRAPHPAD)
	WT			MZpitx2c
	no. of embryos		9	no. of embryos		14		Column B	MZ, 70%		Column B	MZ, 90%
	no. of experiments		4	no. of experiments		6		vs.	vs,		vs.	vs,
	shield	0.7	0.9	shield	0.7	0.9		Column A	WT, 70%		Column A	WT, 90%
	100	261	614.22	100	164.11	593.41
	100	268.82	495.53	100	226.97	479.47		Unpaired t test			Unpaired t test
	100	207.87	622.21	100	133	493.37		P value	0,0020		P value	< 0,0001
	100	192.55	610.05	100	189.17	518.7		P value summary	**		P value summary	****
	100	243.84	570.4	100	145.76	438.68		Significantly different? (P < 0.05)	Yes		Significantly different? (P < 0.05)	Yes
	100	183.2	601.39	100	156.23	372.1		One- or two-tailed P value?	Two-tailed		One- or two-tailed P value?	Two-tailed
	100	233.19	588.43	100	221.94	514.49		t, df	t=3,537 df=21		t, df	t=5,002 df=21
	100	241.28	602.2	100	151.6	360.83
	100	258.2	498.43	100	209.15	403.46		How big is the difference?			How big is the difference?
				100	184.53	387.13		Mean ± SEM of column A	232,2 ± 10,29, n=9		Mean ± SEM of column A	578,1 ± 16,13, n=9
				100	198.52	424.52		Mean ± SEM of column B	183,2 ± 8,922, n=14		Mean ± SEM of column B	438,2 ± 19,79, n=14
				100	160.98	350.25		Difference between means	-49,04 ± 13,87		Difference between means	-139,9 ± 27,97
				100	179.23	349.33		95% confidence interval	-77,88 to -20,21		95% confidence interval	-198,0 to -81,73
				100	243.22	449.22		R squared	0,3734		R squared	0,5437
average:		232.217	578.096		183.172	438.211
st.dev		30.8838	48.3806		33.3814	74.0321
Dorsal Convergence
								Column B	MZ, 70%		Column B	MZ, 90%
	WT			MZpitx2c				vs.	vs,		vs.	vs,
	no. of embryos		9	no. of embryos		14		Column A	WT, 70%		Column A	WT, 90%
	no. of experiments		4	no. of experiments		6
	shield	0.7	0.9	shield	0.7	0.9		Unpaired t test			Unpaired t test
	90	66.34	21.34	90	81.05	58.6		P value	0,0063		P value	< 0,0001
	90	69.53	24.33	90	82.34	66.76		P value summary	**		P value summary	****
	90	80.85	32.89	90	79.14	56.07		Significantly different? (P < 0.05)	Yes		Significantly different? (P < 0.05)	Yes
	90	69.39	22.05	90	77.59	63.89		One- or two-tailed P value?	Two-tailed		One- or two-tailed P value?	Two-tailed
	90	72.19	26.5	90	84.47	53.92		t, df	t=3,033 df=21		t, df	t=6,244 df=21
	90	65.88	33.65	90	82.22	58.11
	90	68.97	27.46	90	75.6	32.32		How big is the difference?			How big is the difference?
	90	62.89	22.97	90	85.14	33.28		Mean ± SEM of column A	70,03 ± 1,759, n=9		Mean ± SEM of column A	25,74 ± 1,613, n=9
	90	74.21	20.49	90	76.22	43.87		Mean ± SEM of column B	77,97 ± 1,765, n=14		Mean ± SEM of column B	53,80 ± 3,425, n=14
				90	66.1	39.7		Difference between means	7,945 ± 2,620		Difference between means	28,06 ± 4,494
				90	62.03	45.05		95% confidence interval	2,497 to 13,39		95% confidence interval	18,71 to 37,40
				90	81.11	69.379		R squared	0,3046		R squared	0,6499
				90	77.32	63.32
				90	81.29	68.94
average:		70.0278	25.7422		77.9729	53.8006
st.dev		5.27745	4.84028		6.60293	12.8169
