# Supplementary material for: Pitx2c orchestrates embryonic axis extension via mesendodermal cell migration
Source: eLife. 2018 Jun 28;7:e34880. doi: 10.7554/eLife.34880 (PMC6023614; doi:10.7554/eLife.34880)
Supplement: Figure 4—source data 1. [file elife-34880-fig4-data1.xlsx]

## Sheet: Sheet1
Figure 4 - Source Data 1
refers to Figure 4c-j
Migration parameters of endodermal cells in WT and MZpitx2c embryos
	6.5 - 7.5 hpf							8.5 - 9.5 hpf							Table Analyzed	early track displacement			Table Analyzed	late track displacement
	Track Speed		Track Displacement		Straightness Index			Track Speed		Track Displacement		Straightness Index
	WT	MZpitx2c	WT	MZpitx2c	WT	MZpitx2c		WT	MZpitx2c	WT	MZpitx2c	WT	MZpitx2c		Column C	MZpitx2c			Column C	MZpitx2c
	2.66	3.6	11.66	39.19	0.54	0.77		2.22238	1.83996	11.42	12.65	0.96	0.69		vs.	vs,			vs.	vs,
	1.62643	0.9	5.28	60.84	0.9	0.47		2.06427	1.73664	13.27	11.58	0.96	0.42		Column A	wildtype			Column A	wildtype
	2.47218	2.7	80.93	60.59	0.67	0.63		1.90897	1.3815	35.24	25.75	0.96	0.69
	2.4335	1.8	81.1	36.41	0.76	0.77		2.53324	1.40427	85.56	17.48	0.95	0.81		Unpaired t test				Unpaired t test
	1.65372	1.8	3.26	87.17	0.19	0.84		3.1583	1.1106	178.22	38.29	0.96	0.85		P value	0,0182			P value	< 0,0001
	1.44674	2.7	18.73	63.03	0.21	0.74		2.30869	1.64853	110.94	31.29	0.94	0.8		P value summary	*			P value summary	****
	1.4043	4.5	86.15	69.22	0.81	0.71		3.0027	1.4913	238.4	17.44	0.95	0.32		Significantly different? (P < 0.05)	Yes			Significantly different? (P < 0.05)	Yes
	1.46791	1.8	84	77.82	0.78	0.6		1.57354	1.31157	263.83	16.42	0.93	0.39		One- or two-tailed P value?	Two-tailed			One- or two-tailed P value?	Two-tailed
	1.97588	0.9	53.6	17.31	0.56	0.23		2.68878	1.75914	178.74	46.05	0.92	0.9		t, df	t=2,374 df=282			t, df	t=12,82 df=273
	2.92727	1.8	4.26	34.99	0.87	0.43		4.68868	1.39932	252.63	42.27	0.93	0.76
	2.78128	3.6	58.79	84.58	0.55	0.77		1.88716	2.86245	242.89	42.91	0.88	0.86		How big is the difference?				How big is the difference?
	2.3616	2.7	39.88	35.89	0.41	0.69		2.24503	2.09088	230.28	13.57	0.9	0.43		Mean ± SEM of column A	32,53 ± 1,564, n=159			Mean ± SEM of column A	119,7 ± 8,354, n=102
	4.66809	2.7	10.89	44.53	0.24	0.65		2.81804	1.56744	47.89	22.57	0.96	0.65		Mean ± SEM of column C	38,57 ± 2,071, n=125			Mean ± SEM of column C	34,51 ± 1,363, n=173
	2.42614	0.9	20.99	54.2	0.27	0.69		3.78572	1.25433	234.46	37.25	0.92	0.72		Difference between means	6,046 ± 2,546			Difference between means	-85,24 ± 6,648
	1.17066	0	30.88	37.02	0.49	0.5		3.60983	2.28807	47.57	18.09	0.99	0.55		95% confidence interval	1,034 to 11,06			95% confidence interval	-98,33 to -72,15
	2.46531	2.7	5.26	47.86	0.69	0.55		5.72191	1.19214	39.37	35.19	0.98	0.82		R squared	0,01960			R squared	0,3758
	2.83135	1.8	32.35	68.74	0.31	0.73		2.17214	1.71117	129.73	45.72	0.93	0.84
	2.25931	1.8	27.29	38.01	0.55	0.61		3.90941	1.90044	220.61	14.18	0.84	0.76
	1.12963	0.9	23.12	55.27	0.5	0.67		3.35102	2.53161	261.48	33.56	0.94	0.93		Table Analyzed	early track straightness			Table Analyzed	late track straightness
	0.96762	1.8	7.9	33.47	0.73	0.6		5.7899	2.4777	192.33	53.5	0.92	0.84
	0.53617	2.7	42.32	19.05	0.51	0.48		2.88012	2.09286	261.03	4.03	0.89	0.14		Column C	MZpitx2c			Column C	MZpitx2c
	2.22899	1.8	19.03	46.59	0.96	0.58		2.88107	1.33677	229.64	21.11	0.88	0.86		vs.	vs,			vs.	vs,
	2.65598	0.9	25.18	68.75	0.41	0.7		3.48088	1.08603	92.79	88.67	0.93	0.97		Column A	wildype			Column A	wildtype
	1.81973	0	33.93	61.98	0.52	0.6		2.35733	1.86021	239.47	32.58	0.94	0.67
	0.68345	1.8	31.07	77.87	0.31	0.85		1.8877	1.78776	158.13	51.08	0.97	0.76		Unpaired t test				Unpaired t test
	0.38078	3.6	50.12	54.29	0.44	0.67		1.79	2.16162	268.84	52.78	0.95	0.92		P value	0,2066			P value	< 0,0001
	2.5358	1.8	47.03	54.94	0.63	0.62		2.45614	2.62872	246.01	33.14	0.8	0.57		P value summary	ns			P value summary	****
	2.89529	2.7	34.31	49.72	0.65	0.78		4.6679	3.4308	269.97	61.58	0.96	0.88		Significantly different? (P < 0.05)	No			Significantly different? (P < 0.05)	Yes
	1.07977	1.8	25.38	75.85	0.87	0.81		2.27104	1.30302	45.88	63.94	0.58	0.88		One- or two-tailed P value?	Two-tailed			One- or two-tailed P value?	Two-tailed
	3.06486	1.8	54.55	48.88	0.61	0.74		2.98805	1.93572	0.29	56.41	0.16	0.8		t, df	t=1,266 df=282			t, df	t=6,377 df=272
	2.31995	3.6	20.46	57.56	0.32	0.81		2.98924	2.23983	24.02	18.04	0.89	0.87
	2.17511	0.9	22.07	53.47	0.32	0.77		3.60305	1.61451	193.34	49.95	0.93	0.87		How big is the difference?				How big is the difference?
	0.90076	0.9	49.76	43.72	0.57	0.68		4.12989	2.09133	294.63	70.86	0.98	0.85		Mean ± SEM of column A	0,6292 ± 0,01847, n=159			Mean ± SEM of column A	0,8836 ± 0,01380, n=101
	0.978965	1.8	32.92	76.2	0.62	0.87		2.42348	1.78578	263.27	55.33	0.89	0.65		Mean ± SEM of column C	0,6646 ± 0,02101, n=125			Mean ± SEM of column C	0,7564 ± 0,01293, n=173
	3.0861	1.8	20.62	58.6	0.87	0.93		2.75851	1.73556	212.67	60.48	0.91	0.92		Difference between means	0,03538 ± 0,02795			Difference between means	-0,1272 ± 0,01995
	0.764925	0.9	11.38	47.07	0.1	0.84		1.94045	1.62855	1.78	61.97	1	0.8		95% confidence interval	-0,01964 to 0,09039			95% confidence interval	-0,1665 to -0,08794
	0.477747	0.9	20.35	40.51	0.49	0.61		2.67493	1.50885	31.9	56.2	0.65	0.8		R squared	0,005650			R squared	0,1301
	0.714325	1.8	17.65	51.26	0.32	0.71		2.73259	0.93024	114.58	53.45	0.94	0.76
	1.0107	0.9	5.99	69.81	0.25	0.86		4.77773	0.08802	208.97	31.28	0.9	0.87
	0.311292	0.9	12.64	37.35	0.31	0.79		2.3545	0.87021	137.46	58.87	0.63	0.73		Table Analyzed	track speed early			Table Analyzed	late track speed
	0.78553	1.8	38.45	18.56	0.5	0.47		2.79354	0.47628	244	47.04	0.9	0.63
	0.44054	0.9	45.75	35.43	0.52	0.8		3.13535	1.9062	265.97	44.73	0.91	0.82		Column B	MZpitx2c			Column B	MZpitx2c
	0.624675	1.8	54.47	40.78	0.62	0.89		2.70661	1.81197	140.81	27.7	0.95	0.63		vs.	vs,			vs.	vs,
	2.34211	2.7	29.99	66.07	0.61	0.96		4.51489	0.47943	199.31	44.72	0.86	0.82		Column A	wildype			Column A	wildype
	0.80708	3.6	3.65	37.14	0.07	0.97		3.88209	0.72918	116.08	29.75	0.98	0.88
	2.09244	2.7	22.16	44.59	0.55	0.84		2.39704	1.39509	229.74	42.22	0.96	0.96		Unpaired t test				Unpaired t test
	2.87354	2.7	15.26	40.03	0.89	0.61		3.19159	0.87237	106.81	54.44	0.65	0.83		P value	0,0806			P value	< 0,0001
	1.89474	0.9	39.08	24.26	0.42	0.71		2.63561	0.68346	79.32	12.51	0.88	0.74		P value summary	ns			P value summary	****
	3.36311	0.9	24.43	29.84	0.31	0.82		2.99826	1.92879	118.11	14.67	0.95	0.49		Significantly different? (P < 0.05)	No			Significantly different? (P < 0.05)	Yes
	1.09035	1.8	66.27	28.98	0.67	0.92		2.64386	0.71424	220.77	10.17	0.94	0.69		One- or two-tailed P value?	Two-tailed			One- or two-tailed P value?	Two-tailed
	4.43565	1.8	17.14	21.1	0.82	0.41		3.83512	0.79047	215.45	21.09	0.96	0.91		t, df	t=1,753 df=284			t, df	t=14,13 df=273
	3.55801	0.9	50.52	27.33	0.51	0.97		2.86681	1.27881	208.8	20.33	0.96	0.69
	4.51885	0	30.5	67.86	0.5	0.69		2.97497	2.04165	196.93	20.77	0.97	0.83		How big is the difference?				How big is the difference?
	2.56082	1.8	32.12	82.4	0.36	0.62		3.78161	1.0278	0	31.2	0.92	0.82		Mean ± SEM of column A	2,142 ± 0,08068, n=160			Mean ± SEM of column A	3,350 ± 0,1097, n=102
	2.66968	1.8	31.6	41.48	0.65	0.76		2.29685	1.27062	48.57	37.08	0.96	0.87		Mean ± SEM of column B	1,929 ± 0,09112, n=126			Mean ± SEM of column B	1,634 ± 0,06720, n=173
	2.9525	0.9	30.05	27.42	0.47	0.76		3.36627	0.81171	191.07	6.38	0.83	0.32		Difference between means	-0,2133 ± 0,1217			Difference between means	-1,717 ± 0,1214
	2.82777	2.7	8.02	24.17	0.13	0.2		4.14654	0.61434	147.23	23.79	0.87	1		95% confidence interval	-0,4528 to 0,02616			95% confidence interval	-1,956 to -1,477
	2.34472	0	13.87	95.13	0.28	0.83		2.51615	2.02212	115.81	10.32	0.98	0.78		R squared	0,01071			R squared	0,4226
	1.75717	0.9	44.85	45.32	0.63	0.8		2.42748	1.34541	60.5	12.2	0.91	0.86
	3.45636	0.9	15.79	45.03	0.32	0.89		3.96375	0.77616	185.46	16.58	0.95	0.72
	1.22243	0.9	22.78	72.06	0.99	0.71		3.18013	1.28556	172.63	11.58	0.95	0.42
	3.49564	0.9	89.91	16.04	0.76	0.18		3.07987	2.7972	81.49	16.53	0.99	0.86
	0.69341	3.6	26.05	19.27	0.3	0.23		2.57587	1.10358	47.32	32.31	0.95	0.73
	1.50014	1.8	51.98	56.41	0.62	0.64		3.30622	1.13625	127.01	20.07	0.89	0.82
	2.72182	1.8	23.01	17.93	0.28	0.25		3.72883	2.75427	91.82	7.96	0.65	1
	1.35213	1.8	11.82	4.72	0.97	0.33		3.58705	1.0764	31.64	31.58	0.97	0.82
	2.53258	3.6	31.62	63.57	0.87	0.67		2.73046	0.67005	33.62	31.29	1	0.8
	1.54791	3.6	33.16	32.77	0.49	0.38		3.05575	4.09518	38.41	39.02	0.99	0.77
	2.00489	0.9	29.05	8.23	0.33	0.21		1.68473	1.50804	99.57	17.14	0.86	0.44
	1.98571	0.9	11.29	28.87	0.42	0.37		2.77909	1.58913	108.14	16.34	0.93	0.4
	0.86843	1.8	72.92	29.84	0.78	0.63		4.42346	2.43369	134.09	40.24	0.86	0.81
	3.62091	3.6	10.24	20.29	0.3	0.36		1.81216	0.4572	123.09	46.05	0.97	0.9
	3.53473	1.8	35.06	9.06	0.45	0.13		3.28015	1.09017	118.49	42.27	0.96	0.76
	3.32598	1.8	29.09	22.54	0.46	0.48		4.05448	1.93617	159.75	42.91	0.96	0.82
	2.53307	0.9	2.57	54.94	0.19	0.73		2.92564	4.05819	114.57	20.33	0.78	0.49
	1.3409	1.8	43.51	17.22	0.35	0.56		1.67373	1.36314	43.48	28.9	0.87	0.53
	3.96875	1.8	36.04	14.9	0.58	0.24		3.97214	2.97261	62.39	15.13	0.94	0.34
	2.8561	3.6	51.29	26.14	0.74	0.67		4.07594	1.48167	52.83	37.25	0.93	0.72
	3.66488	1.8	53.8	10.97	0.74	0.4		4.63462	1.26693	87.55	19.54	0.96	0.49
	1.53735	2.7	35.73	22.67	0.86	0.82		1.15596	2.54322	103.18	35.19	0.91	0.82
	3.02928	2.7	64.07	103.82	0.73	0.98		3.79569	1.25334	41.2	45.72	0.89	0.84
	2.88091	2.7	57.64	16.09	0.72	0.38		3.55495	0.38034	49.69	23.84	0.76	0.67
	1.23946	1.8	17.86	28.81	0.55	0.56		5.55494	0.89433	42.26	5.5	0.97	0.31
	2.77029	0.9	21.24	43.04	0.59	0.6		5.46991	2.0358	80.75	56.92	0.93	0.87
	1.18918	0	47.8	51.11	0.84	0.98		4.33792	1.60533	48.16	56.96	0.66	0.87
	3.81727	1.8	45.57	10.81	0.78	0.84		3.60153	0.64215	37.15	53.5	0.61	0.82
	1.93697	3.6	26.29	72.69	0.36	0.27		4.30214	0.46332	45.68	46.74	0.74	0.76
	1.65139	2.7	46	54.49	0.83	0.96		4.33718	1.33749	55.68	52.36	0.77	0.87
	2.70922	0.9	18.59	46.06	0.5	0.8		6.97242	1.65645	50.7	27.83	0.97	0.68
	2.32043	1.8	40.43	5.39	0.98	0.86		4.20041	0.28305	26.78	77.48	0.98	0.96
	2.47267	2.7	39.16	7.51	0.66	0.38		4.51114	1.05831	53.56	32.58	0.7	0.67
	1.45224	2.7	26.88	60.33	0.7	0.25		2.98018	1.5237	19.15	51.08	0.61	0.76
	1.34142	2.7	6.88	31.02	0.79	0.85		3.96819	1.16694	55.92	52.78	0.29	0.86
	2.54909	1.8	46.27	100.38	0.63	0.86		6.24216	1.01925	16	33.14	0.79	0.57
	2.94049	2.7	41.94	9.69	0.54	0.97		3.85347	0.68535	46.45	40.18	1	0.92
	2.44689	1.8	49.5	26.51	0.86	0.37		3.60243	0.8172	31.17	61.58	0.78	0.88
	2.69454	1.8	40.22	23.3	0.67	0.94		4.8047	1.37367	49.68	63.94	0.71	0.88
	2.05167	1.8	46.7	13.06	0.56	0.64		3.28575	1.40085	32.68	45	1	0.69
	0.79803	2.7	26.49	33.05	0.77	0.33		3.41443	1.37925	52.83	14.32	0.99	0.61
	1.9361	2.7	61.81	6.78	0.98	0.71		5.32975	0.67824	65.51	56.41	1	0.8
	2.75017	2.7	58.58	15.78	0.87	0.18		3.52596	1.53306	46.75	61.94	0.98	0.79
	2.8894	1.8	21.18	36.61	0.57	0.21		5.80944	1.55718	34.83	18.04		0.87
	2.39671	1.8	52.94	2.38	0.91	0.92			2.29266		49		0.77
	1.51852	0	30.05	16.51	0.65	0.07			1.77525		70.86		0.85
	1.90325	2.7	32.21	21.69	0.61	0.92			2.93292		79.56		0.93
	2.80233	3.6	43.05	32.94	0.5	0.68			1.77255		76.81		0.93
	1.17966	1.8	31.9	16.12	0.6	0.88			0.73674		61.97		0.8
	1.54544	2.7	26.02	15.54	0.99	0.44			0.3681		37.18		0.75
	2.9567	1.8	18.8	25.41	0.66	0.52			1.49715		53.45		0.73
	1.23561	2.7	12.42	17.63	0.55	0.98			1.88028		38.36		0.83
	3.32274	0.9	8.18	3.37	0.3	0.44			1.78191		59.64		0.83
	1.80194	3.6	13.71	5.91	0.86	0.24			2.38527		42.83		0.78
	2.70316	0.9	42.99	51.26	0.94	0.99			1.66599		38.5		0.73
	0.821995	1.8	31.21	9.44	0.67	0.22			3.81681		44.73		0.82
	0.64598	4.5	35.76	21.13	0.76	0.86			1.28691		27.7		0.63
	1.89014	1.8	20.18	48.16	0.45	0.96			5.33574		44.72		0.82
	2.94608	1.8	18.22	5.42	0.51	0.6			1.69479		8.87		0.42
	0.84209	0	41	31.28	0.69	0.94			2.3283		32.49		0.87
	2.97187	1.8	4.97	8.93	0.45	0.51			1.43541		27.21		0.98
	2.19139	1.8	38.43	43.88	0.83	0.88			1.45062		59.35		0.82
	0.726175	4.5	38.53	3.07	0.68	1			1.9341		54.44		0.83
	0.697575	0.9	11.88	15.4	0.53	0.6			1.10313		12.51		0.74
	1.78218	2.7	64.76	40.62	0.92	0.99			4.07511		26.2		0.53
	2.85159	0.9	25.56	33.38	0.68	0.83			1.68741		8.54		0.97
	1.7418	0.9	19.51	24.61	0.79	0.85			1.17513		53.78		0.94
	2.63837		40.62		0.7				1.65177		15.21		0.92
	0.879295		23.77		0.74				1.50075		16.25		1
	0.54156		12.43		0.72				0.7209		21.09		0.91
	0.912145		12.61		0.3				1.85472		42.72		0.83
	0.57182		8.88		0.47				0.76158		40.45		0.8
	3.47213		78.82		0.96				0.55476		8.46		0.97
	3.66506		22.54		0.58				2.61531		37.08		0.87
	0.58696		57.99		0.92				0.42939		17.06		0.96
	1.53948		7.47		0.46				0.35802		24.73		0.93
	1.1119		57.28		0.94				1.59165		23.19		0.88
	1.05738		11.37		0.67				0.5733		21.17		0.73
	3.23927		15.7		0.59				0.95067		12.31		0.49
	3.53066		7.51		0.32				0.55701		16.71		0.86
	1.82343		25.68		1				1.25784		38.88		0.87
	2.69026		11.78		0.97				1.16262		46.58		0.82
	1.33934		36.35		0.92				0.76113		24.87		0.46
	2.49318		26.9		0.81				1.57086		55.12		0.97
	1.69977		6.59		0.56				0.80433		24.03		0.3
	1.81841		21.94		0.98				1.83519		28.98		0.82
	2.59778		57.57		0.84				0.24633		44.63		0.93
	1.06723		35.74		0.94				1.83222		11.88		0.48
	1.47492		11.13		0.43				1.07712		32.41		0.65
	3.18966		35.89		0.98				1.07181		25.05		0.52
	1.9271		35.34		0.79				2.24811		22.16		0.61
	3.75877		67.83		0.96				2.50173		42.35		0.71
	1.84482		7.54		0.67				1.17585		32.55		0.73
	1.57214		19.5		0.99				3.63303		32.39		0.91
	3.3657		13.78		1				1.71549		31.4		0.54
	5.5989		76.89		0.96				2.46735		35.42		0.57
	3.1786		21.5		0.56				1.91781		22.07		0.51
	2.81659		44.24		1				1.17972		27.53		0.72
	3.81147		47.65		0.98				3.01239		50.79		0.81
	3.26393		57.76		0.94				2.72385		37.41		0.74
	3.28505		61.6		0.96				0.55953		29.11		0.71
average:	2.13307	1.9224	32.5254	38.571	0.629182	0.652			1.90251		23.92		0.8
									3.11067		48.05		0.85
									1.8684		17.06		0.76
									3.69234		20.62		0.55
									2.29986		14.26		0.8
									3.57885		45.63		0.95
									3.50865		12.25		0.95
									1.20105		9.29		0.48
									0.82917		18.19		0.67
									0.33669		27.31		0.82
									3.45096		21.5		0.91
									2.9709		24.55		0.91
									2.15775		2.92		1
									2.02608		68.53		0.99
							average:	3.35029	1.63373	119.744	34.5057	0.883564	0.756358
