# Supplementary material for: Pitx2c orchestrates embryonic axis extension via mesendodermal cell migration
Source: eLife. 2018 Jun 28;7:e34880. doi: 10.7554/eLife.34880 (PMC6023614; doi:10.7554/eLife.34880)
Supplement: Figure 4—source data 2. [file elife-34880-fig4-data2.xlsx]

## Sheet: Sheet1
Figure 4 - Source Data 2
refers to Figure 4m
Anterior endoderm width in WT and MZpitx2c embryos at 24 hpf
	WT	MZpitx2c		STATISTICS (GRAPHPAD)
no. embryos:	8	11
no. experiments:	2	2		Column B	MZpitx2c
	188.221	186.822		vs.	vs,
	148.848	166.481		Column A	wildtype
	172.253	181.151
	147.464	187.882		Unpaired t test
	184.468	241.576		P value	0.0161
	177.449	162.923		P value summary	*
	169.907	233.963		Significantly different? (P < 0.05)	Yes
	172.041	215.366		One- or two-tailed P value?	Two-tailed
		211.001		t, df	t=2,673 df=17
		206.041
		180.251		How big is the difference?
				Mean ± SEM of column A	170.1 ± 5.280, n=8
				Mean ± SEM of column B	197.6 ± 7.848, n=11
				Difference between means	27.51 ± 10.29
				95% confidence interval	5.796 to 49.22
				R squared	0.2959
