# Supplementary material for: Pitx2c orchestrates embryonic axis extension via mesendodermal cell migration
Source: eLife. 2018 Jun 28;7:e34880. doi: 10.7554/eLife.34880 (PMC6023614; doi:10.7554/eLife.34880)
Supplement: Figure 5—source data 1. [file elife-34880-fig5-data1.xlsx]

## Sheet: Sheet1
Figure 5 - Source Data 1
refers to Figure 5d-g
Binned data for angles of cell division
Angle of Cell Division (Bin Center)			+ 50 pg pitx2c mRNA		+ 50 pg d4 mRNA
	AB	MZpitx2c	AB	MZpitx2c	AB
9	0	8.89	9.71	4.74	1.40845
27	7.62	31.67	25.24	16.6	9.85915
45	11.43	20.56	22.65	20.55	19.0141
63	37.14	16.11	24.6	24.51	33.8028
81	43.81	22.78	17.8	33.6	35.9155
c2		44.15	14.4	20.99	3.608
p-value:		<0.0001	0.001	0.0003	n.s.
compared to:		AB	AB	MZpitx2c	AB
