# Supplementary material for: Pitx2c orchestrates embryonic axis extension via mesendodermal cell migration
Source: eLife. 2018 Jun 28;7:e34880. doi: 10.7554/eLife.34880 (PMC6023614; doi:10.7554/eLife.34880)
Supplement: Figure 6—source data 1. [file elife-34880-fig6-data1.xlsx]

## Sheet: Sheet1
Figure 6 - Source Data 1
refers to Figure 6h-k
Quantification of transplanted wild-type cell surface area and volume.
	WT cells > WT		MZpitx2c cells > WT			STATISTICS (GRAPHPAD)			WT > WT host		WT > MZpitx2c host				STATISTICS (GRAPHPAD)
	no. embryos:		11						no. embryos	6	no. embryos	6
	no. cells:		72 WT, 121 MZ			Table Analyzed	SURFACE AREA		no. cells	49	no. cells	48			Table Analyzed	SURFACE AREA
	no. experiments:		2						no. experiments	2	no. experiments	3
	volume	surface area	volume	surface area		Column B	MZ cells		volume	surface area	volume	surface area			Column B	MZ host
	1232	1014	665	522		vs.	vs,		154.66	220.82	1320.13	321.53			vs.	vs,
	1611	1287	797	662		Column A	WT cells		254.97	307.57	1852.5	628.95			Column A	WT host
	1839	688	1203	1030					484.7	425.97	1241.26	349.11
	802	554	805	647		Unpaired t test			833.44	768.51	952.18	272.48			Unpaired t test
	809	629	588	477		P value	0,1636		670.59	573.09	1481.41	361.12			P value	0,0017
	789	607	640	501		P value summary	ns		1309.93	930.77	889.99	298.32			P value summary	**
	534	446	588	477		Significantly different? (P < 0.05)	No		2550.76	1574.86	1133.93	385.2			Significantly different? (P < 0.05)	Yes
	932	756	588	649		One- or two-tailed P value?	Two-tailed		1510.12	1046.14	4148.02	1111.92			One- or two-tailed P value?	Two-tailed
	445	342	1352	265		t, df	t=1,398 df=191		307.45	405.83	1528.77	390.12			t, df	t=3,231 df=95
	1385	1086	1393	298					299.51	301.94	1555.16	442.56
	679	522	733	572		How big is the difference?			535.34	508.11	2074.7	534.12			How big is the difference?
	931	744	640	501		Mean ± SEM of column A	638,3 ± 35,06, n=72		685.58	794.68	2238.86	677.4			Mean ± SEM of column A	614,4 ± 50,65, n=49
	1070	961	588	477		Mean ± SEM of column B	578,5 ± 25,57, n=121		1438.14	1072.22	3403.86	806.88			Mean ± SEM of column B	410,0 ± 37,61, n=48
	748	500	804	642		Difference between means	-59,82 ± 42,78		2301.22	1277.57	1032.81	276.13			Difference between means	-204,5 ± 63,28
	1511	338	770	613		95% confidence interval	-144,2 to 24,56		2536.2	1534.23	965.9	319.02			95% confidence interval	-330,1 to -78,82
	592	435	622	507		R squared	0,01013		1869.76	1159.2	2244.2	536.2			R squared	0,09900
	1062	869	647	524					2402.31	1448.04	1133.92	360.668
	1144	822	463	364					674.51	594.6	497.33	194.3
	1297	986	1057	794					659.2	566.82	208.87	109.74
	1008	775	897	672		Table Analyzed	VOLUME		635.97	560.06	1393.61	473.3			Table Analyzed	VOLUME
	971	739	339	253					739.99	635.6	803.87	252.53
	1509	439	537	428		Column B	MZ cells		531.41	588.05	1222.06	397.68			Column B	MZ host
	1581	400	694	514		vs.	vs,		656.71	713.82	1815.73	524.72			vs.	vs,
	1213	551	515	395		Column A	WT cells		443.9	433.58	418.77	173.04			Column A	WT host
	672	492	467	369					623.77	552.57	695.54	240.6
	669	484	810	652		Unpaired t test			805.3	661.16	804.07	255.6			Unpaired t test
	1297	969	358	266		P value	0,0715		569.72	562.88	1412.83	355.92			P value	0,0017
	1015	825	917	747		P value summary	ns		1329.06	1004.7	3670.22	669.79			P value summary	**
	1348	1050	610	492		Significantly different? (P < 0.05)	No		1375.63	1029.58	2444.01	699.9			Significantly different? (P < 0.05)	Yes
	1431	317	320	235		One- or two-tailed P value?	Two-tailed		587.75	615.05	3269.84	778.47			One- or two-tailed P value?	Two-tailed
	1146	897	631	494		t, df	t=1,813 df=191		597.82	616.79	1091.98	349.03			t, df	t=3,231 df=95
	1296	222	959	622					773.27	786.98	1958.72	473.34
	1324	208	633	501		How big is the difference?			399.79	405.87	7751.44	1426.64			How big is the difference?
	724	535	442	346		Mean ± SEM of column A	978,0 ± 41,75, n=72		442.7	412.52	4734.98	883.99			Mean ± SEM of column A	614,4 ± 50,65, n=49
	773	548	734	602		Mean ± SEM of column B	877,4 ± 34,88, n=121		443.31	488.42	714.2	208.27			Mean ± SEM of column B	410,0 ± 37,61, n=48
	1307	878	1223	963		Difference between means	-100,6 ± 55,52		194.71	280.42	557.54	167.82			Difference between means	-204,5 ± 63,28
	725	534	538	434		95% confidence interval	-210,1 to 8,880		755.71	594.1	1439.37	331.93			95% confidence interval	-330,1 to -78,82
	601	402	666	541		R squared	0,01691		1275.22	375.26	540.91	200.52			R squared	0,09900
	714	552	650	506					1442.01	111.36	1078.2	402.93
	1175	939	1440	341					1260.14	322.96	444.2	229.07
	1484	1122	1535	427					1172.63	296.26	440.73	163.12
	1015	799	1310.28	231.434					1248.74	289.13	663.09	212.4
	894	673	1460.24	332.171					1233.47	284.41	576.19	202.3
	1175	933	604.056	477.213					1298.78	343.63	1188.36	329.05
	969	701	507.773	391.667					246.77	311.35	852.57	268.13
	747	456	523.494	407.589					1136.26	233.16	564.94	212.291
	774	537	655.907	532.476					311.58	416.58	570.03	196.34
	760	376	541.659	426.404					1263.58	318.37	664.36	225.002
	773	675	905.851	742.213					298.43	351.86
	994	505	1075.86	847.416
	1560	274	556.04	443.132
	848	418	710.696	570.561
	515	270	559.858	451.196
	572	301	739.764	582.298
	578	301	622.493	498.77
	659	350	709.307	579.129
	271	135	760.884	629.902
	502	262	1117.56	882.82
	554	289	638.013	443.257
	835	580	661.606	455.589
	1066	944	632.879	496.726
	534	401	1373.85	1105.52
	596	445	639.349	511.717
	622	302	591.809	445.419
	1452	254	1555.21	1179.33
	711	902	1234	1008.93
	865	963	390.646	294.92
	1625	1429	228.851	160.775
	1653	1318	765.028	618.374
	1078	852	566.683	425.442
	783	732	1077.86	801.436
	1042	1115	514.32	403.188
			655	491
			1450	1137
			695	550
			1182	972
			1367	275
			1776	587
			1395	1068
			758	615
			944	757
			468	359
			903	700
			492	360
			1386	1154
			1411	1115
			870	698
			1543	1167
			669	536
			1191	981
			1276	1073
			694	540
			1185	907
			1329	252
			899	466
			1482	244
			722	378
			699	371
			446	277
			1545	279
			664	343
			305	154
			765	381
			1285	694
			581	301
			1021	544
			511	268
			532	253
			502	274
			638	219
			429	141
			1484	818
			1779	1263
			1632	1214
			897	612
			892	609
			1400	333
			1695	1075
			1453	849
			1357	1171
			1596	1471
