# Supplementary material for: Pitx2c orchestrates embryonic axis extension via mesendodermal cell migration
Source: eLife. 2018 Jun 28;7:e34880. doi: 10.7554/eLife.34880 (PMC6023614; doi:10.7554/eLife.34880)
Supplement: Figure 6—source data 2. [file elife-34880-fig6-data2.xlsx]

## Sheet: Sheet1
Figure 6 - Source Data 2
refers to Figure 6o, p
Quantification of the number of protrusive events
	WT cells > WT			MZpitx2c cells > WT				STATISTICS (GRAPHPAD)
	no. of embryos:		3	no. of embryos:		4
	no. of experiments:		2	no. of experiments:		2			Discovery?	P value	Mean1	Mean2	Difference	SE of difference	t ratio	df
	Lamellipodia	Blebs	Filopodia	Lamellipodia	Blebs	Filopodia		Lamellipodia		0,486928	2625	3,3	-0,675	0,948498	0,711652	16,0
	1	3	61	0	0	55		Blebs		0,668916	1875	2,4	-0,525	120512	0,435643	16,0
	1	0	90	2	6	34		Filopodia		0,247218	72,25	60,8	11,45	953349	120103	16,0
	3	2	87	4	6	45
	2	1	52	6	0	23
	4	4	84	2	8	51
	2	3	59	1	0	73
	6	2	64	3	0	64
	2	0	81	3	1	81
				5	3	88
				7	0	94
average:	2.625	1.875	72.25	3.3	2.4	60.8
	WT > WT			WT > MZpitx2c				STATISTICS (GRAPHPAD)
	no. of embryos:		3	no. of embryos:		4
	no. of experiments:		3	no. of experiments:		2			Significant?	P value	Mean1	Mean2	Difference	SE of difference	t ratio	df
	Lamellipodia	Blebs	Filopodia	Lamellipodia	Blebs	Filopodia		Lamellipodia		0,707988	218182	2,5	-0,318182	0,838003	0,37969	21,0
	2	6	103	1	1	21		Blebs	*	0,000824282	409091	0,916667	317424	0,81384	390033	21,0
	3	4	106	2	2	18		Filopodia	*	0.255886	635455	228333	407121	546869	744458	21,0
	3	8	116	1	4	36
	0	3	73	4	0	17
	3	4	75	3	0	21
	1	1	83	3	0	15
	2	6	43	0	2	28
	1	2	44	1	1	18
	3	4	69	0	0	16
	3	7	42	0	1	21
				4	0	20
				9	0	28
average:	2.1	4.5	75.4	2.33333	0.916667	21.5833
