# Supplementary material for: Pitx2c orchestrates embryonic axis extension via mesendodermal cell migration
Source: eLife. 2018 Jun 28;7:e34880. doi: 10.7554/eLife.34880 (PMC6023614; doi:10.7554/eLife.34880)
Supplement: Figure 6—figure supplement 1—source data 1. [file elife-34880-fig6-figsupp1-data1.xlsx]

## Sheet: Sheet1
Figure 6 - Figure Supplement 1 - Source Data 1
refers to Figure 6 - Figure Supplement 1d
Quantification of the angle of extension in transplants
	Genotype of donor cells:			Statistics (GRAPHPAD)
	WT	MZpitx2c
	n=23 embryos			Column B	MZ cells
	3 experiments			vs.	vs,
	73360	96756		Column A	WT cells
	159331	143954
	149574	111117		Unpaired t test
	83766	86914		P value	0,1679
	126111	127126		P value summary	ns
	150013	114120		Significantly different? (P < 0.05)	No
	136142	159114		One- or two-tailed P value?	Two-tailed
	146310	130693		t, df	t=1,402 df=44
	128133	113769
	132007	102430		How big is the difference?
	153020	135060		Mean ± SEM of column A	128,9 ± 4,967, n=23
	137920	130361		Mean ± SEM of column B	120,4 ± 3,475, n=23
	143398	126448		Difference between means	-8,499 ± 6,062
	113016	139366		95% confidence interval	-20,72 to 3,718
	132510	116906		R squared	0,04277
	130388	131366
	105567	107879
	94041	103426
	160758	124274
	99628	112830
	135246	132371
	148082	117203
	126193	105543
