# Supplementary material for: Pitx2c orchestrates embryonic axis extension via mesendodermal cell migration
Source: eLife. 2018 Jun 28;7:e34880. doi: 10.7554/eLife.34880 (PMC6023614; doi:10.7554/eLife.34880)
Supplement: Figure 6—figure supplement 1—source data 2. [file elife-34880-fig6-figsupp1-data2.xlsx]

## Sheet: Sheet1
Figure 6 - Figure Supplement 1 - Source Data 2
refers to Figure 6 - Figure Supplement 1e
Quantification of transplanted cell dispersal.
Embryos were overlaid with a 35 x 35 grid and the number of positive grids with at least one GFP+ cell were counted.
Circle area = 962.11
	WT		MZpitx2c
	no. of embryos:	5	no. of embryos:	5
	no. experiments	2	no. experiments	2
	# grid	# grid/circle area	# grid	# grid/circle area
	95	0.0987413	79	0.0821112
	83	0.0862687	31	0.0322208
	70	0.0727568	66	0.0685992
	44	0.0457328	30	0.0311815
	65	0.0675598	33	0.0342996
average %	71.4	7.4211	47.8	4.9682
Cumulative Probability by Poisson distribution test (P(X<71) = 0.00073
