# Supplementary material for: Pitx2c orchestrates embryonic axis extension via mesendodermal cell migration
Source: eLife. 2018 Jun 28;7:e34880. doi: 10.7554/eLife.34880 (PMC6023614; doi:10.7554/eLife.34880)
Supplement: Figure 6—figure supplement 1—source data 3. [file elife-34880-fig6-figsupp1-data3.xlsx]

## Sheet: Sheet1
Figure 6 - Figure Supplement 1 - Source Data 3
refers to Figure 6 -Figure Supplement 1f
Quantification of the angle of transplanted cell extension at 2 ss
	WT > WT	WT > MZpitx2c		STATISTICS (GRAPHPAD)
no. of embryos:	10	10
no. of experiments:	3	2		Column B	WT > MZpitx2c
	147.593	123.365		vs.	vs,
	133.095	126.53		Column A	WT > WT
	144.084	140.912
	198.443	174.221		Unpaired t test
	147.552	154.908		P value	0,0037
	162.187	122.32		P value summary	**
	158.323	102.647		Significantly different? (P < 0.05)	Yes
	173.229	108.885		One- or two-tailed P value?	Two-tailed
	164.809	103.892		t, df	t=3,338 df=18
	153.223	112.131
average:	158.254	126.981		How big is the difference?
				Mean ± SEM of column A	158,3 ± 5,759, n=10
				Mean ± SEM of column B	127,0 ± 7.390, n=10
				Difference between means	-31,28 ± 9,369
				95% confidence interval	-50,96 to -11,59
				R squared	0,3824
