# Supplementary material for: Pitx2c orchestrates embryonic axis extension via mesendodermal cell migration
Source: eLife. 2018 Jun 28;7:e34880. doi: 10.7554/eLife.34880 (PMC6023614; doi:10.7554/eLife.34880)
Supplement: Supplementary file 1. [file elife-34880-supp1.xlsx]

## Sheet: Sheet1
Supplemental Table 1: Ct values of genes by RT-qPCR
gene	wild-type	GOF	LOF
pitx1	27.9	n/a	22.5
pitx3	26.2	n/a	21.2
cxcl12b	21.8	20.5	22.5
cxcr4a	19.8	19.6	20.1
itb1b	20	21.2	17.2
wdpcp	28.6	28.1	29.2
frzb	22.5	20.5	21.8
vangl2	17.3	16.8	18.5
wnt5b	19.2	19.9	20.1
wnt11	18.9	21.2	17.9
