# Supplementary material for: Pitx2c orchestrates embryonic axis extension via mesendodermal cell migration
Source: eLife. 2018 Jun 28;7:e34880. doi: 10.7554/eLife.34880 (PMC6023614; doi:10.7554/eLife.34880)
Supplement: Supplementary file 2. [file elife-34880-supp2.xlsx]

## Sheet: Sheet1
Supplemental Table 2: Primers for probe amplification
primer	sequence
ISH-noto_T3_5'	CATTAACCCTCACTAAAGGGAACAGATTCCCGGAAGAGCTTA
ISH-noto_T7_3'	TAATACGACTCACTATAGGGAGCAATGGCGTGTGTAAGTG
ISH-ntl_T3_5'	CATTAACCCTCACTAAAGGGAATGGAAATACGTGAACGGTGA
ISH-ntl_T7_3'	TAATACGACTCACTATAGGGGCTTAGGCCTGGATCGTACA
ISH-tbx16_T3_5'	CATTAACCCTCACTAAAGGGAATGCAAAATCAGCTTGTCTGG
ISH-tbx16_T7_3'	TAATACGACTCACTATAGGGATGGCCATGTTTAGCACTCC
ISH-sox17_T3-5'	CATTAACCCTCACTAAAGGGAATGCACTCAGCAAAGGACAGT
ISH-sox17_T7_3''	TAATACGACTCACTATAGGGTCAGGTACGCAGGGGTCATA
ISH-gsc_T3-5'	CATTAACCCTCACTAAAGGGAACCGGTTGTGTTCTCCAACTT
ISH-gsc_T7_3''	TAATACGACTCACTATAGGGTCCTGTTTTCAGGCGACATT
ISH-pitx2c_T3-5'	ATTAACCCTCACTAAAGGGAAGTCACTCTGGCTCTCCTTGC
ISH-pitx2c_T7_3'	TAATACGACTCACTATAGGGTTTTTACTTTGTCCCTTTTCTTTC
ISH-hgg1_T3-5'	CATTAACCCTCACTAAAGGGAAtgatgtttgctttgctcgtc
ISH-hgg1_T7_3'	TAATACGACTCACTATAGGGcagagaaggctccagtgacc
ISH-wnt8a_T3-5'	CATTAACCCTCACTAAAGGGAATACAAGCTGGGGCTCAGAGT
ISH-wnt8a_T7_3'	TAATACGACTCACTATAGGGCTGTGCAGCACCAGTGAAAT
ISH-eve1_T3-5'	CATTAACCCTCACTAAAGGGAAGGACAGGGAGTCACCAGTGT
ISH-eve1_T7_3'	TAATACGACTCACTATAGGGTCAGTGTATGGGGCAAAACCA
