# Supplementary material for: Pitx2c orchestrates embryonic axis extension via mesendodermal cell migration
Source: eLife. 2018 Jun 28;7:e34880. doi: 10.7554/eLife.34880 (PMC6023614; doi:10.7554/eLife.34880)
Supplement: Supplementary file 3. [file elife-34880-supp3.xlsx]

## Sheet: Sheet1
Supplemental Table 3: Primers for cloning
primer	sequence	plasmid/insertion site
CF_kikGR 5'	CTTGAATTCGAATCGGTCGACTTATTCAAGCTTTGTTCTCGAG	pCS2/Cla1
CF_kikGR 3'	CTTGAATTCGAATCGGTCGACTTATTCAAGCTTTGTTCTCGAG
CF_lifeactGFP_5	CCATCGATTCGAATTATGGGTGTCGCAGATTTGATCAAGA	pCS2/EcoR1
CF_lifeactGFP_3'	GAGAGGCCTTGAATTTTACTTGTACAGCTCGTCCATGCC
CF_H2BGFP_5'	TGCAGGATCCCATCGatgccagagccagcga	pCS2/Cla1
CF_H2BGFP_3'	CTTGAATTCGAATCGTTACTTGTACAGCTCGTCCATGCCG
CF_mtdTomato_5'	TCTTTTTGCAGGATCATGGCTGCATCAAGAGCA	pCS2/BamH1
CF_mtdTomato_3'	CGAATCGATGGGATCTTACTTGTACAGCTCGTCCATGC
CF_ndr2_5'	TCTTTTTGCAGGATCCATGTTTTCCTGCGGGCTCC	pCS2/BamH1
CF_ndr2_3'	CGAATCGATGGGATCCTCAGTGGCAGCCGATTCT
