# Supplementary material for: Pitx2c orchestrates embryonic axis extension via mesendodermal cell migration
Source: eLife. 2018 Jun 28;7:e34880. doi: 10.7554/eLife.34880 (PMC6023614; doi:10.7554/eLife.34880)
Supplement: Supplementary file 4. [file elife-34880-supp4.xlsx]

## Sheet: Sheet1
Supplemental Table 4: qPCR primer sequences
primer	sequence
qPCR_pitx2F1	GCAACGCTTTTCAACAACCA
qPCR_pitx2F2	CACACGGTTTCAGACACCTC
qPCR_pitx2F3	TTACTAGCCAGCAGTTACAGGA
qPCR_pitx2R1	GTAAAATGCGTTCGTTGCCG
qPCR_pitx2R2	CTTGAACCACACTCGGACTC
qPCR_pitx2R3	GCTCAGCCTGTTGATTCCTCTC
qPCR_pitx1_5'	GAGCACCAGAGAGGAGATCG
qPCR_pitx1_3'	GGCTGCATTAATCCGCTAAA
qPCR_pitx3_5'	GCGGTAGAGGTGATGGATTT
qPCR_pitx3_3'	TCCTCTGGGTTCGACTCATC
qPCR_cxcl12b_5'	TACTGTGATGTCTGTTGTGTAGT
qPCR_cxcl12b_3'	GCAGACAGAAATTATAAGCTGCC
qPCR_cxcr4a_5'	agagtgagcacaaacagaagg
qPCR_cxcr4a_3'	ggcttattacgaacacatcgtc
qPCR_itB1b_5'	AGCAAAAATGGTCTGGATGTTGTTTTC
qPCR_itB1b_3'	CTGCAGGATAACATTTACACCATGAG
qPCR_vangl2_5'	TCTACAATGTGGGACACCTCAG
qPCR_vangl2_3'	TATTAGTGCTGTTCTCTTCTCCGA
qPCR_wnt5b_5'	CAGACAGAGGCGATGGAACT
qPCR_wnt5b_3'	CAGTCTCTGGGCAGGTCTCT
qPCR_wnt11_5'	TGGTGTATCTTGACCGTTGTG
qPCR_wnt11_3'	GTCAAACCAAGCCATGATATTCCT
qPCR_frzb_5'	ttactaccaagaccctgcga
qPCR_frzb_3'	catttgcaccgatcatttgct
qPCR_wdpcp_5'	CCAGCCTCTCCTACAGATCAG
qPCR_wdpcp_3'	CTCAAGAGCATCTGACAGCAC
qPCR_rpl13_5'	TCTGGAGGACTGTAAGAGGTATGC
qPCR_rpl13_3'	AGACGCACAATCTTGAGAGCAG
